# Supplementary material for: Prediction of fine-tuned promoter activity from DNA sequence
Source: F1000Res. 2016 Feb 11;5:158. [Version 1] doi: 10.12688/f1000research.7485.1 (PMC4916984; doi:10.12688/f1000research.7485.1)
Supplement: Raw data for 'Prediction of fine-tuned promoter activity from DNA sequence’, Siwo et al. 2016 — README.txt contains a description of the files. [file f1000research-5-8064-s0000.tgz]

Archive with 1 entries (1 files):
- 87a61945-77e6-4bb3-bc75-7acca3c7a9b7_Data.zip
